# Supplementary material for: Metabolomic Analysis of Platelets of Patients With Aspirin Non-Response
Source: Front Pharmacol. 2019 Oct 10;10:1107. doi: 10.3389/fphar.2019.01107 (PMC6797853; doi:10.3389/fphar.2019.01107)
Supplement: Supplementary file 1 [file Table_1.xls]

## Sheet: Data
Supplementary Table 1: The variable importance in projection values of the metabolites from the PLS-DA model
	code1	Clotting Time	Sex	age	AS_AR	B-Type	HT	DM	Lipid	Smoking	BW	BH	Hb	Platelet	AST	Cre	TCHO	TG	Na	K	Aspirin	Valine	Lactate	Alanine	Glutamate	Succinate	Taurine	Myo-inositol	Glycine	ATP	ADP	AMP
group by sending time	code1	ColEPI861811	sex	Ageatenrollment	Aspirin resistance category	bloodtype	HT	DM	Lipid	Smoking	BWkg	BHcm	HbgdL	platelte120320K	ASTGOTUl	CREcretininemgdl	TCHOcholesterolmgdl	TGmgdl	Nammolel	Kmmolel	aspirin
3	J1008	300	1	63	1	O+	1	0	0	0	64	165.9	14.9	149	23	1.2	193	98	141	3.9	1	0.00195361	0.00765086	0.003065	0.002709	0.002092	0.009428	0.002281	0.00229	0.004458	0.002409	0.001397
3	J1059	300	0	70	1	O+	1	1	1	0	53.8	160.9	12.3	238	48	0.8	165	178	140	4.4	1	0.0019217	0.00747727	0.003534	0.003143	0.002846	0.009657	0.002176	0.002437	0.004817	0.002148	0.001771
1	J615	300	1	56	1	A+	0	0	1	0	60.5	157	14.6	227	25	1.09	168	106	133	4	1	0.00174237	0.0169553	0.004304	0.003456	0.00193	0.017951	0.002344	0.002596	0.006242	0.002861	0.002748
1	J616	300	1	57	1	A+	0	0	1	1	82.9	176.3	15.6	229	21	1.3	244	138	142	4.1	1	0.00177641	0.0155902	0.004205	0.002949	0.001974	0.01859	0.002544	0.002789	0.006009	0.003618	0.002979
1	J619	300	1	56	1	O+	1	0	0	0	72	170	14.3	261	20	0.9	170	115	139	4.2	1	0.00183319	0.0161465	0.004586	0.00352	0.001797	0.019095	0.002356	0.003071	0.00594	0.00434	0.003051
1	J625	154	1	73	2	B+	0	1	1	1	67.8	169	16	207	46	1.2	184	127	139	4.3	1	0.00194133	0.0156089	0.004733	0.003622	0.001928	0.015627	0.003114	0.00288	0.00448	0.005349	0.003797
1	J626	300	1	59	1	A+	0	0	0	0	64	168.7	13.5	241	19	1.1	170	135	142	4.2	1	0.00175865	0.0266479	0.00512	0.003748	0.002027	0.02369	0.002726	0.002878	0.008018	0.003271	0.003398
1	J627	300	1	60	1	O+	0	0	0	0	82	163	14.9	233	28	1.2	197	139	144	3.7	1	0.00185084	0.0209924	0.003861	0.003401	0.001678	0.019535	0.002389	0.002848	0.004114	0.003693	0.002922
1	J634	142	1	52	2	A+	0	0	1	0	77.5	164	15.1	262	77	1.4	195	161	141	4.1	1	0.00185178	0.0135709	0.005694	0.00354	0.002156	0.013747	0.002789	0.003369	0.00548	0.003983	0.002056
1	J635	142	1	45	2	O+	0	0	1	0	66	164	16.1	208	.	2.51	155	73	141	4.3	1	0.00170367	0.0110913	0.005334	0.003174	0.001901	0.014993	0.00241	0.002715	0.003676	0.003661	0.002485
1	J646	160	1	59	2	B+	1	0	1	1	86.9	171	14.8	241	18	1	166	171	142	5	1	0.00207509	0.0144381	0.007411	0.003685	0.002393	0.020257	0.002986	0.003397	0.005906	0.004596	0.004494
1	J668	163	0	81	2	O+	1	1	1	0	30	147.2	13.1	246	23	0.8	204	125	142	4.5	1	0.00190998	0.0135042	0.00608	0.004025	0.001998	0.012558	0.002758	0.003547	0.004359	0.00427	0.002952
1	J672	300	0	77	1	O+	1	1	0	1	51	150	8.2	268	15	7	178	121	139	4.5	1	0.0019013	0.00828747	0.003305	0.002589	0.001818	0.008615	0.002506	0.002285	0.004033	0.002206	0.001673
1	J673	300	1	61	1	O+	1	1	1	1	57.5	158.4	14	288	22	1.5	176	111	138	4.7	1	0.00178757	0.00933208	0.004173	0.003262	0.001939	0.015333	0.002728	0.00323	0.004581	0.003722	0.002213
1	J674	108	1	56	2	O+	1	0	1	1	80	164	15	214	23	1	209	272	139	3.6	1	0.00203461	0.00584258	0.00355	0.002817	0.001927	0.006301	0.002345	0.002459	0.002722	0.002999	0.002101
1	J678	300	1	71	1	O+	1	1	1	1	81.3	167.5	13.6	244	43	1.2	176	321	133	5.7	1	0.00190269	0.0177929	0.004089	0.003086	0.00192	0.015671	0.002693	0.002885	0.005913	0.002359	0.002358
1	J680	162	1	41	2	AB+	1	1	0	1	104.5	173	14.5	453	11	1.3	297	325	141	4.9	1	0.00210954	0.0218364	0.005814	0.003605	0.001783	0.019082	0.00323	0.003935	0.006759	0.003301	0.001542
1	J681	300	1	74	1	B+	0	0	0	0	62.6	168.6	14.3	208	22	1.02	191	180	137	4	1	0.0017265	0.0104848	0.003552	0.002883	0.001766	0.010795	0.002092	0.002443	0.003804	0.002342	0.002001
1	J686	149	1	51	2	O+	1	0	0	1	79.5	179.7	16.4	214	22	1	153	135	139	4.4	1	0.00203578	0.0145792	0.003104	0.002971	0.002314	0.007709	0.002025	0.002185	0.002042	0.002075	0.002276
1	J690	109	1	80	2	B+	1	0	1	0	63.6	159.7	14.2	207	17	1.3	171	103	141	3.7	1	0.00194719	0.010656	0.004011	0.003087	0.002042	0.010259	0.002175	0.00263	0.003475	0.003105	0.002237
1	J697	300	0	78	1	A+	1	1	1	0	44.1	140	14.2	258	12	0.8	213	187	141	3.9	1	0.00179483	0.0141154	0.005212	0.002923	0.002119	0.016798	0.002598	0.003291	0.007017	0.002883	0.002638
1	J700	158	1	52	2	O+	1	1	0	0	108	181	16.4	220	19	1	135	224	139	4.3	1	0.00180667	0.0164585	0.004772	0.003172	0.002097	0.015078	0.002857	0.002668	0.004894	0.004041	0.00252
2	J782	300	1	70	1	A+	1	1	1	0	66	164.4	15	160	28	1	131	86	141	4.3	1	0.00198524	0.0114833	0.005075	0.003839	0.002624	0.015699	0.002871	0.003603	0.005806	0.003062	0.003622
2	J805	300	1	71	1	O+	1	0	1	0	68	163	12.2	189	22	0.9	220	94	140	4.6	1	0.00203976	0.00837762	0.00415	0.002961	0.002228	0.010668	0.002209	0.003113	0.003143	0.002398	0.002649
2	J806	291	1	56	1	A+	0	1	1	0	52.4	145	13.6	179	26	1.1	164	73	141	4.1	1	0.00194159	0.00958006	0.003979	0.002841	0.002372	0.012071	0.00188	0.002881	0.00266	0.003	0.002616
2	J807	269	1	68	1	B+	1	1	0	0	78.2	163.5	9.2	252	25	1.4	151	127	143	3.9	1	0.00185793	0.00834853	0.003201	0.00251	0.00244	0.0103	0.002042	0.00235	0.003802	0.002234	0.001716
2	J815	300	1	68	1	A+	1	1	1	0	84	163.2	14.2	296	40	0.9	201	461	137	4.4	1	0.00196433	0.0136357	0.005822	0.002899	0.002638	0.013506	0.002322	0.002816	0.004071	0.003563	0.003496
2	J816	300	1	58	1	O+	0	1	0	1	74.6	168	15.3	283	14	0.9	190	143	137	4.5	1	0.00219975	0.0191506	0.006593	0.003873	0.002598	0.017726	0.00221	0.003189	0.00525	0.00354	0.003334
2	J823	300	0	67	1	B+	1	0	0	0	48.7	157.2	12.6	274	22	0.8	169	55	141	4	1	0.00182283	0.00900123	0.0036	0.003084	0.00258	0.013158	0.002032	0.002611	0.003558	0.002951	0.00272
2	J827	207	0	68	1	B+	1	1	1	.	62.5	145.9	12.8	276	17	0.9	224	83	140	5	1	0.00186414	0.0136233	0.003234	0.002841	0.002664	0.01309	0.002593	0.002824	0.005039	0.003244	0.002735
2	J847	300	0	59	1	O+	1	1	1	0	81.9	156	15.3	260	16	0.8	183	141	143	3.9	1	0.00193008	0.00990595	0.00442	0.003495	0.002424	0.011519	0.002468	0.002688	0.00606	0.002691	0.002113
2	J848	300	1	57	1	B+	0	1	1	0	67.3	156	15.3	256	2	1.3	131	104	141	3.9	1	0.0019146	0.0138774	0.005823	0.003721	0.002741	0.014051	0.002582	0.003351	0.004756	0.004081	0.003278
2	J850(J422)	300	0	59	1	O+	1	1	0	0	59.4	153	12.3	229	16	0.6	164	137	140	4.1	1	0.00190445	0.0107144	0.003204	0.003368	0.002527	0.016093	0.002192	0.003036	0.005745	0.0023	0.002453
2	J854	238	1	46	1	O+	1	0	0	0	81.6	171	15.3	112	33	0.9	173	101	141	4.6	1	0.00190564	0.00571918	0.002996	0.002522	0.002398	0.006642	0.002335	0.002421	0.003029	0.002338	0.001536
2	J857	300	1	47	1	A+	0	0	0	0	49	171	8.1	290	29	1.1	195	75	138	4.2	1	0.00175209	0.0073357	0.002977	0.003156	0.0032	0.008263	0.002624	0.003068	0.00395	0.00222	0.001564
2	J863	133	1	39	2	A+	1	1	1	0	112	173	14.2	186	29	0.7	115	113	139	4.1	1	0.00183853	0.0116731	0.00435	0.003127	0.002404	0.012506	0.002276	0.002528	0.002747	0.003893	0.002705
2	J864	129	1	69	2	O+	1	1	0	0	70	173	13.6	205	.	1	158	101	140	3.8	1	0.00226383	0.0150349	0.007776	0.003768	0.003424	0.014441	0.002566	0.003447	0.002654	0.005701	0.003214
2	J865	300	1	70	1	O+	1	1	0	0	68	160	15.2	232	16	0.9	171	87	138	4	1	0.00185169	0.00752326	0.004819	0.003324	0.002653	0.0104	0.002092	0.002828	0.005292	0.002331	0.002042
3	J883	300	1	61	1	O+	0	0	0	0	.	.	14.9	163	21	1.1	160	137	139	4.4	1	0.00168894	0.0124441	0.00423	0.00364	0.002573	0.013761	0.00214	0.002755	0.006302	0.00283	0.002465
3	J890	300	1	54	1	O+	1	1	1	0	100.3	166	13.9	244	23	1	256	157	138	3.7	1	0.00187331	0.00791268	0.003985	0.002975	0.002774	0.009657	0.002305	0.002488	0.005032	0.002345	0.002105
3	J891	143	0	70	2	A+	1	1	0	0	.	146	8.5	437	27	2	148	146	136	4.7	1	0.00193817	0.0123348	0.005559	0.005146	0.002687	0.017561	0.002753	0.003897	0.008759	0.00237	0.002329
3	J893	116	0	72	2	O+	0	1	1	0	62.4	147	14.5	227	20	0.6	188	114	139	4	1	0.00188931	0.00758134	0.004239	0.003347	0.00257	0.010209	0.002197	0.002728	0.004989	0.002186	0.002091
3	J894	95	1	70	2	A+	1	0	1	1	62.5	171	14.4	177	20	0.9	116	61	130	4.3	1	0.00183444	0.00929534	0.003329	0.002806	0.002461	0.008452	0.002033	0.002546	0.004354	0.002255	0.001565
3	J900	113	1	68	2	O+	1	1	0	0	72.2	164.5	14.8	236	21	1.2	167	93	138	4.7	1	0.00168495	0.00864639	0.003305	0.003119	0.002355	0.011828	0.002604	0.002345	0.005785	0.002145	0.002085
3	J910	108	1	85	2	A+	1	1	1	0	66.6	161.3	13.8	163	51	1.11	130	89	141	3.8	1	0.0017905	0.00680908	0.003147	0.003014	0.002968	0.008481	0.002344	0.002412	0.004128	0.002199	0.001695
3	J911	230	1	69	1	A+	1	1	1	0	69.6	162.8	13.2	235	16	0.99	162	52	144	4	1	0.0018749	0.0107158	0.003089	0.002836	0.002313	0.010132	0.002267	0.002636	0.004259	0.002252	0.001921
3	J917	300	1	72	1	A+	1	1	0	0	87.6	171.6	#NULL!	211	27	1.33	124	118	138	4.7	1	0.00172462	0.0125172	0.003005	0.003169	0.001973	0.01432	0.002262	0.002781	0.006476	0.001989	0.0017
3	J921	121	1	82	2	A+	0	1	0	0	76.3	162.7	12.7	150	16	1.1	158	64	141	4.3	1	0.00178222	0.00842885	0.003319	0.002882	0.002539	0.011181	0.002257	0.002355	0.005648	0.002318	0.001513
3	J922	138	1	62	2	B+	0	0	0	0	66.3	167.9	15.2	205	15	0.99	164	100	140	3.9	1	0.00172085	0.0134734	0.003239	0.003025	0.003303	0.019742	0.002442	0.002945	0.007041	0.002088	0.002167
3	J927	115	1	81	2	A+	0	0	1	0	78.5	161	15.3	246	23	1.12	151	81	140	4.3	1	0.00191937	0.0114552	0.004009	0.003371	0.003282	0.016373	0.002447	0.002849	0.008123	0.002217	0.002324
3	J933	119	0	67	2	o+	1	0	1	0	65.2	148.6	13.5	207	22	0.96	222	116	142	3.7	1	0.0018616	0.0056989	0.003636	0.002874	0.003267	0.010589	0.00215	0.002627	0.005311	0.002279	0.001568
3	J938	217	0	65	1	B+	0	0	1	0	59.5	155.1	12.7	292	30	0.8	.	.	139	4.2	1	0.00191724	0.00884917	0.003516	0.003315	0.004173	0.014816	0.002299	0.002912	0.006995	0.002051	0.00185
3	J950	164	1	64	2	O+	1	0	0	0	75	171	17.5	162	24	1	188	89	138	4.2	1	0.00198296	0.01053	0.003935	0.002908	0.00236	0.009711	0.002404	0.002621	0.005243	0.002122	0.001626
3	J952	95	1	59	2	O+	0	1	1	1	60.6	164.7	10.2	361	21	1.1	215	328	141	4.2	1	0.00175181	0.0125585	0.003447	0.003767	0.002264	0.014687	0.002286	0.002696	0.006247	0.001993	0.001856
3	J954	104	1	44	2	O+	0	0	0	0	80.9	165.7	15.5	213	22	0.8	215	116	141	4.3	1	0.0016858	0.0140704	0.003571	0.003283	0.002535	0.016349	0.002428	0.002479	0.006875	0.002091	0.002138
3	J968	121	1	55	2	A+	1	0	0	1	98.1	168	17.3	214	30	1.3	188	219	139	4.6	1	0.00199103	0.0090926	0.003609	0.003057	0.002778	0.010975	0.002319	0.002327	0.005814	0.002323	0.001751
3	J980	95	0	61	2	B+	1	0	0	0	59.4	162.2	12.6	277	20	0.7	173	136	139	4.6	1	0.00186498	0.01405	0.004362	0.003249	0.002309	0.014073	0.002305	0.002578	0.006698	0.002086	0.002286
3	J982	127	1	57	2	A+	1	0	1	0	69.4	165.6	16.2	182	19	1	152	100	142	4.6	1	0.00199087	0.00728917	0.003339	0.002902	0.002621	0.008141	0.002216	0.002222	0.00431	0.002262	0.001755
3	J985	134	1	50	2	O+	1	0	1	0	77.9	171.7	13.9	281	40	1.5	197	153	141	4.5	1	0.00167953	0.0118083	0.004761	0.00361	0.002194	0.01312	0.002309	0.002651	0.006646	0.002183	0.002051
3	J998	182	1	63	2	O+	0	0	0	0	71.5	167	14	134	17	0.9	146	77	139	4.2	1	0.00184104	0.012662	0.004159	0.003336	0.002018	0.014741	0.00236	0.002554	0.007414	0.002022	0.002011
